# Supplementary material for: Early assessment of circulating tumor DNA after curative‐intent resection predicts tumor recurrence in early‐stage and locally advanced non‐small‐cell lung cancer
Source: Mol Oncol. 2021 Oct 31;16(2):527–37. doi: 10.1002/1878-0261.13116 (PMC8763652; doi:10.1002/1878-0261.13116)
Supplement: Supplementary file 2 — Table S1. Patient characteristics shown for all individual patients of the cohort. Table S2. Target regions of the custom target capture NGS panel. Table S3. Overview of total cfDNA amount subjected to custom target capture NGS approach as well as the ctDNA status of the individual patients at all analyzed time points presurgery, during surgery, postsurgery, and follow‐up. Table S4. Overview of mutations detected by tumor genotyping. [file MOL2-16-527-s002.xlsx]

## Sheet: Suppl.Table1
Patient ID	Age at diagnosis	Gender	Smoking status	T stage	N stage	M stage	Stage	Histological Subtype	Therapy	Resection status	Additional adjuvant chemotherapy	Additional adjuvant radiotherapy	Immunotherapy	ctDNA-positive pre-surgery	ctDNA-positive at tumor-resection	ctDNA-positive post-surgery (1-2 weeks)	ctDNA-positive at follow-up	Relapse	PFS (months)	OS (months)
NSCLC_01	75	M	Former smoker	T1b	N0	M0	IA	Squamous cell Carcinoma	Tumor resection	R0	no	no	no	N/A	yes	N/A	yes	no	51	51
NSCLC_03	76	M	Smoker	T2a	N0	M0	IA	1 Adeno- and 1 Squamous cell carcinoma	Tumor resection	R0	no	no	no	no	no	yes	N/A	yes	26	57
NSCLC_04	70	M	Former smoker	T2b	N0	M0	IIA	Sarcomatoid cell carcinoma	Tumor resection	R0	no	no	no	yes	no	no	no	no	63	63
NSCLC_05	72	M	Former smoker	T2a	N2	M0	IIIA	Squamous cell carcinoma	Tumor resection	R1	yes	yes	no	N/A	yes	no	yes	no	53	53
NSCLC_06	49	F	Former smoker	T3	N0	M0	IIB	Large cell carcinoma	Tumor resection	R0	yes	no	no	no	no	N/A	no	yes	3	10
NSCLC_07	73	M	Former smoker	T4	N1	M0	IIIA	Squamous cell carcinoma	Tumor resection	R1	yes	yes	no	yes	yes	yes	yes	yes	4	9
NSCLC_08	70	F	Smoker	T1b	N1	M0	IIB	Large cell carcinoma	Tumor resection	R0	yes	no	no	no	yes	no	N/A	no	22	22
NSCLC_09	85	M	Former smoker	T4	N2	M0	IIIB	Squamous cell carcinoma	Tumor resection	R0	no	no	yes	no	yes	yes	no	yes	7	14
NSCLC_10	66	F	Former smoker	T2b	N1	M0	IIB	Adenocarcinoma	Tumor resection	R0	yes	no	no	no	no	no	no	no	21	21
NSCLC_12	77	M	Smoker	T4	N2-3	M0	IIIB	Squamous cell carcinoma	Tumor resection	R0	no	no	no	N/A	N/A	N/A	N/A	no	33	33
NSCLC_13	56	F	Former Smoker	T3	N2	M0	IIIA	Adenocarcinoma	Tumor resection	R0	yes	yes	yes	no	yes	no	no	yes	9	28
NSCLC_14	48	M	Smoker	T3	N0	M0	IIB	Squamous cell carcinoma	Tumor resection	R0	yes	no	no	no	yes	no	no	no	29	29
NSCLC_15	60	M	Former smoker	T3	N1	M0	IIIA	Adenosquamous cell carcinoma	Tumor resection	R0	yes	no	no	no	no	no	N/A	yes	22	31
NSCLC_16	60	F	Smoker	T2a	N1	M0	IIB	Squamous cell carcinoma	Tumor resection	R0	yes	no	no	no	yes	N/A	no	yes	18	22
NSCLC_17	83	F	Smoker	T3	N1	M0	IIIA	Adenocarcinoma	Tumor resection	R0	no	no	no	yes	yes	no	no	yes	2	28
NSCLC_18	73	F	Former smoker	T1c	N2	M0	IIIA	Squamous cell carcinoma	Tumor resection	R0	yes	yes	no	no	yes	no	no	no	26	26
NSCLC_19	75	M	Smoker	T2a	N1	M0	IIB	Squamous cell carcinoma	Tumor resection	R0	no	no	no	no	no	N/A	N/A	no	30	30
NSCLC_20	83	M	Former smoker	T4	N1	M0	IIIA	Adenocarcinoma	Tumor resection	R0	no	no	no	no	yes	no	yes	yes	7	25
NSCLC_21	58	M	Former smoker	T2b	N1	M0	IIB	combined large-cell and squamous cell carcinoma	Tumor resection	R0	yes	yes	yes	N/A	no	yes	yes	yes	5	15
NSCLC_22	69	M	Former smoker	T3	N1	M0	IIIA	Squamous cell carcinoma	Tumor resection	R0	yes	no	no	no	no	no	no	no	23	23
NSCLC_23	60	M	Former smoker	T3	N0	M0	IIB	Adenocarcinoma	Tumor resection	R0	no	no	no	N/A	N/A	no	N/A	no	31	31

## Sheet: Suppl.Table2
Genome	Chromosome	Gen	Exon	Start	End
hg19	7	BRAF	11	140481376	140481493
hg19	7	BRAF	15	140453075	140453193
hg19	9	CDKN2A	1	21974677	21974865
hg19	9	CDKN2A	2	21970901	21971207
hg19	3	CTNNB1	3	41266017	41266244
hg19	7	EGFR	18	55241614	55241736
hg19	7	EGFR	19	55242415	55242513
hg19	7	EGFR	20	55248986	55249171
hg19	7	EGFR	21	55259412	55259567
hg19	17	HER2/ERBB	20	37879791	37879913
hg19	11	HRAS	2	534212	534375
hg19	11	HRAS	3	533766	533944
hg19	19	KEAP1	2	10610071	10610756
hg19	19	KEAP1	3	10602253	10602938
hg19	19	KEAP1	4	10600324	10600529
hg19	19	KEAP1	5	10599868	10600044
hg19	19	KEAP1	6	10596796	10597494
hg19	4	KIT	9	55592023	55592216
hg19	4	KIT	11	55593582	55593708
hg19	4	KIT	13	55594177	55594287
hg19	4	KIT	14	55595501	55595651
hg19	4	KIT	17	55599236	55599358
hg19	12	KRAS	2	25398208	25398329
hg19	12	KRAS	3	25380168	25380346
hg19	12	KRAS	4	25378548	25378707
hg19	7	MET	14	116411903	116412043
hg19	2	NFE2L2	2	178098733	178098999
hg19	1	NRAS	2	115258671	115258798
hg19	1	NRAS	3	115256421	115256599
hg19	4	PDGFR	18	55152008	55152130
hg19	10	PIK3CA	10	178935998	178936122
hg19	21	PIK3CA	21	178951882	178957881
hg19	10	PTEN	1	89622870	89624305
hg19	10	PTEN	3	89685270	89685314
hg19	10	PTEN	6	89711875	89712016
hg19	10	PTEN	7	89717610	89717776
hg19	10	PTEN	8	89720651	89720875
hg19	5	SDHA	2	223597	223683
hg19	5	SDHA	7	230991	231115
hg19	5	SDHA	13	251453	251583
hg19	18	SMAD4	1	48556583	48556993
hg19	18	SMAD4	2	48573290	48573665
hg19	18	SMAD4	8	48586236	48586286
hg19	18	SMAD4	9	48591793	48591976
hg19	18	SMAD4	10	48593389	48593557
hg19	18	SMAD4	11	48603008	48603146
hg19	17	TP53	4	7579312	7579590
hg19	17	TP53	5	7578371	7578554
hg19	17	TP53	6	7578177	7578289
hg19	17	TP53	7	7577499	7577608
hg19	17	TP53	8	7577019	7577155
hg19	17	TP53	9	7576853	7576926
hg19	17	TP53	10	7573927	7574033

## Sheet: Suppl.Table3
Patient-ID	Plasma time point	Total plasma DNA (ng/ml)	Plasma DNA input (ng)	% ctDNA	ctDNA detection call	Progression post-surgery	Median deduplicated coverage
NSCLC_01	Tumor resection	5.82	9.24	0.8	Detected	No	267
NSCLC_01	Follow-up 2	8.3	15.04	4.5	Detected		265
NSCLC_03	Pre-surgery	8.52	50.4	ND	Not Detected	Yes	385
NSCLC_03	Tumor resection	10.2	21.4	ND	Not Detected		321
NSCLC_03	Post-surgery	28.8	43.2	0.01538	Detected		1105.5
NSCLC_04	Pre-surgery	18.56	23.6	0.21	Detected	No	856.5
NSCLC_04	Tumor resection	23.37	36.2	ND	Not detected		518
NSCLC_04	Post-surgery	15.6	18.2	ND	Not detected		450.5
NSCLC_04	Follow-up 1	10.2	12.04	ND	Not detected		204.5
NSCLC_05	Tumor resection	19.87	23.04	0.31	Detected	No	360.5
NSCLC_05	Post-surgery	74.82	49.5	ND	Not detected		1602.5
NSCLC_05	Follow-up 1	10.33	4.76	0.08	Detected		287.5
NSCLC_05	Follow-up 2	11.7	12.96	ND	Not detected		316.5
NSCLC_06	Pre-surgery	63.67	26.56	ND	Not detected	Yes	490
NSCLC_06	Tumor resection	135.16	49.6	ND	Not detected		66
NSCLC_06	Follow-up 1	33.79	50	ND	Not detected		193.5
NSCLC_07	Pre-surgery	110	60	0.0617	Detected	Yes	501.5
NSCLC_07	Tumor resection	61.7	60	0.0617	Detected		145
NSCLC_07	Post-surgery	42.9	32	0.0042	Detected		1631
NSCLC_07	Follow-up 1	9.16	10.64	0.098	Detected		359
NSCLC_07	Follow-up 2	7.6	8.72	0.098	Detected		327.5
NSCLC_07	Follow-up 3	82.2	52	0.31	Detected		239.5
NSCLC_08	Pre-surgery	7	7.4	ND	Not detected	No	317.5
NSCLC_08	Tumor resection	10.1	13.2	ND	Not detected		579
NSCLC_08	Post-surgery	22.33	23.38	ND	Not detected		1085
NSCLC_09	Pre-surgery	6.13	11.8	ND	Not detected	Yes	410.5
NSCLC_09	Tumor resection	15.36	28.2	0.05	Detected		922
NSCLC_09	Post-surgery	12	21.4	0.1	Detected		534
NSCLC_09	Follow-up 1	17.7	29.6	ND	Not detected		1009.5
NSCLC_10	Pre-surgery	8.4	15.9	ND	Not detected	No	88.5
NSCLC_10	Tumor resection	23.4	27.3	ND	Not detected		377
NSCLC_10	Post-surgery	77.4	90.3	ND	Not detected		164.5
NSCLC_13	Pre-surgery	3.9	4.55	ND	Not detected	Yes	322.5
NSCLC_13	Tumor resection	7.5	7.84	0.05	Detected		413
NSCLC_13	Post-surgery	9	9.24	ND	Not detected		211.5
NSCLC_13	Follow-up 1	7.2	7.49	ND	Not detected		155
NSCLC_13	Follow-up 2	10.5	10.71	ND	Not detected		88.5
NSCLC_13	Follow-up 3	2.4	2.41	ND	Not detected		161.5
NSCLC_13	Follow-up 4	7.5	7.7	ND	Not detected		288.5
NSCLC_14	Pre-surgery	18	21.14	ND	Not detected	No	447
NSCLC_14	Tumor resection	28.5	23.7	0.033	Detected		953
NSCLC_14	Post-surgery	24.6	20.6	ND	Not detected		733
NSCLC_14	Follow-up 1	11.4	9.4	ND	Not detected		159.5
NSCLC_14	Follow-up 2	15.6	12.9	ND	Not detected		152.5
NSCLC_15	Pre-surgery	6.3	8.4	ND	Not detected	Yes	132
NSCLC_15	Tumor resection	8.1	8.16	ND	Not detected		345
NSCLC_15	Post-surgery	10.5	7.08	ND	Not detected		154.5
NSCLC_16	Pre-surgery	6	11.62	ND	Not detected	Yes	101
NSCLC_16	Tumor resection	13.5	13.44	0.0318	Detected		236.5
NSCLC_16	Follow-up 1	10.5	12.25	ND	Not detected		60.5
NSCLC_16	Follow-up 3	12.6	14.84	ND	Not detected		232
NSCLC_16	Follow-up 4	41.4	27.68	ND	Not detected		99.5
NSCLC_17	Pre-surgery	7.8	10.4	0.2	Detected	Yes	280.5
NSCLC_17	Tumor resection	6.9	9.36	0.28	Detected		210
NSCLC_17	Post-surgery	42	42.98	ND	Not detected		765.5
NSCLC_17	Follow-up 1	9	9.17	ND	Not detected		86.5
NSCLC_18	Pre-surgery	13.5	15.68	ND	Not detected	No	437
NSCLC_18	Tumor resection	19.2	22.4	0.11	Detected		344.5
NSCLC_18	Post-surgery	36	36	ND	Not detected		125
NSCLC_18	Follow-up 1	7.8	9.24	ND	Not detected		166.67
NSCLC_19	Pre-surgery	9.9	20	ND	Not detected	No	580.5
NSCLC_19	Tumor resection	13.5	27	ND	Not detected		133
NSCLC_20	Pre-surgery	2.4	4.55	ND	Not detected	Yes	130.5
NSCLC_20	Tumor resection	2.1	4.38	0.48	Detected		149
NSCLC_20	Post-surgery	11.4	11.83	ND	Not detected		106
NSCLC_20	Follow-up 1	4.5	4.55	ND	Not detected		326
NSCLC_20	Follow-up 2	9.3	9.36	0.05	Detected		263.5
NSCLC_20	Follow-up 3	20.1	23.38	ND	Not detected		556.5
NSCLC_21	Tumor resection	4.8	4.77	0.058	Detected	Yes	196
NSCLC_21	Post-surgery	15	17.5	0.05	Detected		550
NSCLC_21	Follow-up 2	4.2	4.24	ND	Not detected		62
NSCLC_21	Follow-up 4	2.7	2.78	ND	Not detected		321.5
NSCLC_21	Follow-up 5	4.5	5.2	7.75	Detected		1384
NSCLC_22	Pre-surgery	6.6	13.36	ND	Not detected	No	392.5
NSCLC_22	Tumor resection	24.9	34.75	ND	Not detected		267
NSCLC_22	Post-surgery	8.4	8.4	ND	Not detected		244.5
NSCLC_22	Follow-up 1	19.5	19.44	ND	Not detected		664.5
NSCLC_23	Post-surgery	4.42	35.36	ND	Not detected	No	584

## Sheet: Suppl.Table4
Patient_ID	VariantClass	Gene	Chromosome	Position	Ref_Allele	Tumor_Allele	ResidueChange	ProteinPosition	PercentMutantAllele	Detected Pre-surgery	Detected during Tumor resection	Detected Post-surgery
NSCLC_01	SNV	KEAP1	chr19	10610437	C	T	ALA	91	0.18	NA	N	NA
NSCLC_01	SNV	KEAP1	chr19	10602565	C	A	SER>stop	338	0.24	NA	Y	NA
NSCLC_01	SNV	KEAP1	chr19	10599965	C	T	TYR	537	0.18	NA	N	NA
NSCLC_01	SNV	KRAS	chr12	25380292	C	T	LEU>PHE	56	0.19	NA	N	NA
NSCLC_01	SNV	KRAS	chr12	25380275	A	G	GLN	61	0.24	NA	N	NA
NSCLC_01	SNV	PTEN	chr10	89711968	C	G	HIS>ASP	196	0.38	NA	Y	NA
NSCLC_01	SNV	PTEN	chr10	89711992	C	G	PRO>ALA	204	0.44	NA	N	NA
NSCLC_01	SNV	TP53	chr17	7577124	G	C	VAL>LEU	272	0.18	NA	Y	NA
NSCLC_03	SNV	CDKN2A	chr9	21971078	C	G	ALA>GLY	149	0.18	N	N	N
NSCLC_03	SNV	CDKN2A	chr9	21971061	G	T	GLY>CYS	155	0.18	N	N	N
NSCLC_03	SNV	EGFR	chr7	55259470	T	A	VAL>GLU	843	0.18	N	N	N
NSCLC_03	SNV	HRAS	chr11	533914	G	T	GLY>TRP	48	0.31	N	N	N
NSCLC_03	SNV	KEAP1	chr19	10610285	C	T	THR>MET	142	0.21	N	N	N
NSCLC_03	SNV	KEAP1	chr19	10602813	C	G	TYR>stop	255	0.3	N	N	Y
NSCLC_03	SNV	KEAP1	chr19	10602812	G	C	ASP>HIS	256	0.3	N	N	N
NSCLC_03	SNV	KEAP1	chr19	10602807	C	G	CYS>TRP	257	0.3	N	N	N
NSCLC_03	SNV	KEAP1	chr19	10602806	G	A	GLU>LYS	258	0.3	N	N	N
NSCLC_03	SNV	KEAP1	chr19	10602479	G	A	GLY>SER	367	0.2	N	N	N
NSCLC_03	INS	KEAP1	chr19	10602478_10602479	-	TGA	-	367	0.2	N	N	N
NSCLC_03	SNV	KEAP1	chr19	10602475	G	A	CYS>TYR	368	0.2	N	N	N
NSCLC_03	SNV	KEAP1	chr19	10599973	G	T	GLU>stop	535	0.18	N	N	N
NSCLC_05	SNV	HRAS	chr11	533941	T	G	SER>ALA	39	0.29	NA	N	N
NSCLC_05	SNV	HRAS	chr11	533940	C	G	SER>CYS	39	0.33	NA	N	N
NSCLC_05	SNV	HRAS	chr11	533811	T	G	PHE>CYS	82	0.23	NA	N	N
NSCLC_05	SNV	KEAP1	chr19	10610276	T	C	ILE>THR	145	0.18	NA	N	N
NSCLC_05	SNV	KEAP1	chr19	10602692	C	T	ARG>CYS	296	0.18	NA	N	N
NSCLC_05	SNV	KEAP1	chr19	10602688	G	C	CYS>SER	297	0.18	NA	N	N
NSCLC_05	DEL	KEAP1	chr19	10602681_10602686	-	AAGGAC	-	298..299	0.2	NA	N	N
NSCLC_05	SNV	KEAP1	chr19	10602564	G	A	SER	338	0.18	NA	N	N
NSCLC_05	SNV	KEAP1	chr19	10602565	C	A	SER>stop	338	0.18	NA	N	N
NSCLC_05	SNV	TP53	chr17	7577548	G	A	GLY>SER	245	0.25	NA	Y	N
NSCLC_06	SNV	CDKN2A	chr9	21971125	T	A	SER	133	0.2	N	N	NA
NSCLC_06	SNV	HRAS	chr11	534291	C	G	ALA>GLY	11	0.18	N	N	NA
NSCLC_06	SNV	HRAS	chr11	534278	C	G	GLY	15	0.18	N	N	NA
NSCLC_06	SNV	HRAS	chr11	534232	G	T	GLU>stop	31	0.2	N	N	NA
NSCLC_06	DEL	KEAP1	chr19	10610299_10610304	-	CTCATT	-	136..137	0.2	N	N	NA
NSCLC_06	SNV	KEAP1	chr19	10600021	A	T	ILE>PHE	519	0.23	N	N	NA
NSCLC_06	SNV	TP53	chr17	7577085	G	A	GLU>LYS	285	0.43	N	N	NA
NSCLC_07	SNV	CTNNB1	chr3	41266179	C	G	THR>SER	59	0.22	N	N	N
NSCLC_07	SNV	CTNNB1	chr3	41266188	T	G	VAL>GLY	62	0.26	N	N	N
NSCLC_07	SNV	CTNNB1	chr3	41266198	G	C	GLU>ASP	65	0.2	N	N	N
NSCLC_07	SNV	CTNNB1	chr3	41266201	G	A	TRP>stop	66	0.19	N	N	N
NSCLC_07	SNV	CTNNB1	chr3	41266205	C	A	GLN>LYS	68	0.19	N	N	N
NSCLC_07	SNV	EGFR	chr7	55249028	C	A	ARG>SER	776	0.27	N	N	Y
NSCLC_07	SNV	EGFR	chr7	55259563	G	T	GLY>VAL	874	0.24	N	N	N
NSCLC_07	DEL	KEAP1	chr19	10610644_10610646	-	CAG	GLN	22	0.26	N	N	N
NSCLC_07	SNV	KEAP1	chr19	10610554	C	G	PHE>LEU	52	0.33	N	N	N
NSCLC_07	SNV	KEAP1	chr19	10610316	G	C	VAL>LEU	132	0.33	N	N	N
NSCLC_07	DEL	KEAP1	chr19	10610310_10610312	-	TGG	-	133..134	0.21	N	N	N
NSCLC_07	SNV	KEAP1	chr19	10610219	T	G	ILE>SER	164	0.2	N	N	N
NSCLC_07	SNV	KEAP1	chr19	10610217	G	T	ASP>TYR	165	0.2	N	N	N
NSCLC_07	SNV	KEAP1	chr19	10610177	A	T	GLN>LEU	178	0.5	Y	N	N
NSCLC_07	INS	KEAP1	chr19	10610105_10610106	-	TCA	-	202	0.27	N	N	N
NSCLC_07	SNV	KEAP1	chr19	10602593	T	G	TYR>ASP	329	0.18	N	N	N
NSCLC_07	SNV	KEAP1	chr19	10602277	G	C	CYS>SER	434	0.5	N	N	N
NSCLC_07	SNV	KEAP1	chr19	10602513	G	T	LEU>PHE	355	0.3	N	N	N
NSCLC_07	SNV	KEAP1	chr19	10602473	G	A	VAL>MET	369	0.22	N	N	N
NSCLC_07	SNV	KEAP1	chr19	10599969	G	A	ARG>HIS	536	0.29	N	N	N
NSCLC_07	SNV	KEAP1	chr19	10597456	T	A	CYS>SER	583	0.18	N	N	N
NSCLC_07	SNV	KEAP1	chr19	10597426	G	A	GLU>LYS	593	0.27	N	N	N
NSCLC_07	SNV	KEAP1	chr19	10597405	G	T	GLY>CYS	600	0.2	N	N	N
NSCLC_07	SNV	KIT	chr4	55592052	T	A	VAL>GLU	459	0.21	N	N	N
NSCLC_07	SNV	NRAS	chr1	115258779	G	C	MET>ILE	1	0.25	N	N	N
NSCLC_07	SNV	NRAS	chr1	115258742	G	A	VAL>ILE	14	0.29	N	N	N
NSCLC_07	SNV	NRAS	chr1	115256544	T	A	LEU>GLN	56	0.19	N	N	N
NSCLC_07	SNV	NRAS	chr1	115256457	A	T	ASN>ILE	85	0.31	N	N	N
NSCLC_07	SNV	NRAS	chr1	115256455	A	G	ASN>ASP	86	0.29	N	N	N
NSCLC_07	SNV	NRAS	chr1	115256452	A	G	SER>GLY	87	0.35	N	N	N
NSCLC_07	SNV	NFE2L2	chr2	178098866	A	T	GLU>VAL	60	0.24	N	N	N
NSCLC_07	SNV	NFE2L2	chr2	178098861	C	T	LEU>PHE	62	0.23	N	N	N
NSCLC_07	DEL	NFE2L2	chr2	178098858_178098860	-	TCC	-	62..63	0.23	N	N	N
NSCLC_07	INS	NFE2L2	chr2	178098852_178098853	-	CCT	-	65	0.21	N	N	N
NSCLC_07	DEL	PDGFRA	chr4	55152050_55152053	-	CAAGAG	-	826	0.24	N	N	N
NSCLC_07	SNV	PTEN	chr10	89711947	A	G	THR>ALA	1053	0.2	N	N	N
NSCLC_07	INS	PIK3CA	chr3	178952138_178952139	-	TCA	-	1065	0.2	N	N	N
NSCLC_07	SNV	PTEN	chr10	89720697	C	T	PRO>LEU	283	0.22	N	N	N
NSCLC_07	SNV	PTEN	chr10	89720701	G	T	GLU>ASP	284	0.21	N	N	N
NSCLC_07	SNV	SMAD4	chr18	48593557	G	T	GLY>CYS	29	0.23	N	N	N
NSCLC_07	SNV	SMAD4	chr18	48593557	G	T	LYS>ASN	436	0.21	N	N	N
NSCLC_07	SNV	SMAD4	chr18	48603040	G	A	MET>ILE	447	0.19	N	N	N
NSCLC_07	SNV	TP53	chr17	7577541	G	T	ARG>LEU	248	0.23	N	N	N
NSCLC_07	SNV	TP53	chr17	7577574	A	G	TYR>CYS	236	0.2	Y	Y	N
NSCLC_08	SNV	CDKN2A	chr9	21994438	T	G	CYS>GLY	6	0.25	N	N	N
NSCLC_08	SNV	EGFR	chr7	55259533	C	A	ALA>GLU	864	0.35	N	N	N
NSCLC_08	SNV	EGFR	chr7	55259538	G	A	GLU>LYS	866	0.22	N	N	N
NSCLC_08	SNV	EGFR	chr7	55259539	A	T	GLU>VAL	866	0.22	N	N	N
NSCLC_08	SNV	KEAP1	chr19	10597436	C	G	ASP>GLU	589	0.19	N	N	N
NSCLC_08	SNV	KRAS	chr12	25380261	C	G	ALA>GLY	66	0.18	N	N	N
NSCLC_08	SNV	TP53	chr17	7577106	C	G	PRO>ALA	278	0.33	N	N	N
NSCLC_09	SNV	CTNNB1	chr3	41266219	G	T	GLN>HIS	72	0.2	N	Y	Y
NSCLC_09	SNV	EGFR	chr7	55249052	T	A	SER>THR	784	0.2	N	N	N
NSCLC_10	SNV	EGFR	chr7	55249118	A	G	LYS>GLU	806	0.18	N	N	N
NSCLC_10	SNV	KEAP1	chr19	10602903	C	A	HIS>GLN	225	0.4	N	N	N
NSCLC_10	INS	KEAP1	chr19	10602901_10602902	-	ATTAATAGA	-	226	0.4	N	N	N
NSCLC_10	SNV	KEAP1	chr19	10597453	T	C	TYR>HIS	584	0.18	N	N	N
NSCLC_10	SNV	NFE2L2	chr2	178098834	T	C	PHE>LEU	71	0.18	N	N	N
NSCLC_11	SNV	KEAP1	chr19	10610206	C	A	VAL	168	0.18	NA	NA	NA
NSCLC_11	SNV	KEAP1	chr19	10610124	T	C	CYS>ARG	196	0.2	NA	NA	NA
NSCLC_11	SNV	KEAP1	chr19	10600363	C	G	ARG>GLY	498	0.2	NA	NA	NA
NSCLC_11	SNV	PTEN	chr10	89720856	A	C	TYR>SER	336	0.2	NA	NA	NA
NSCLC_11	SNV	SMAD4	chr18	48593426	G	T	GLY>CYS	393	0.25	NA	NA	NA
NSCLC_11	SNV	SMAD4	chr18	48593427	G	C	GLY>ALA	393	0.25	NA	NA	NA
NSCLC_11	SNV	SMAD4	chr18	48593431	A	T	GLU>ASP	394	0.29	NA	NA	NA
NSCLC_11	SNV	TP53	chr17	7578271	A	C	HIS>PRO	193	0.2	NA	NA	NA
NSCLC_11	SNV	TP53	chr17	7577083	G	T	GLU>ASP	285	0.2	NA	NA	NA
NSCLC_11	SNV	TP53	chr17	7577081	A	T	GLU>VAL	286	0.2	NA	NA	NA
NSCLC_11	SNV	TP53	chr17	7576891	A	C	LYS>GLN	319	0.27	NA	NA	NA
NSCLC_13	SNV	CDKN2A	chr9	21994180	A	T	ARG>TRP	92	0.18	N	N	N
NSCLC_13	SNV	CDKN2A	chr9	21971142	C	A	ARG>SER	128	0.18	N	N	N
NSCLC_13	SNV	CDKN2A	chr9	21971141	G	T	ARG>LEU	128	0.18	N	N	N
NSCLC_13	SNV	CDKN2A	chr9	21971139	C	T	ARG>stop	129	0.18	N	N	N
NSCLC_13	SNV	CDKN2A	chr9	21971135	C	T	PRO>LEU	130	0.18	N	Y	N
NSCLC_13	SNV	KEAP1	chr19	10602507	C	G	ASP>GLU	357	0.2	N	N	N
NSCLC_13	SNV	KEAP1	chr19	10602377	A	C	ASN>HIS	401	0.25	N	N	N
NSCLC_13	SNV	KRAS	chr12	25398285	G	T	GLY>CYS	12	0.48	N	Y	N
NSCLC_13	SNV	PIK3CA	chr3	178936091	G	A	GLU>LYS	545	0.35	N	N	N
NSCLC_13	SNV	PIK3CA	chr3	178952122	C	A	PHE>LEU	1059	0.21	N	N	N
NSCLC_14	SNV	ERBB2	chr17	37879888	C	T	SER>PHE	698	0.2	N	N	N
NSCLC_14	SNV	TP53	chr17	7577141	G	A	GLY>GLU	266	0.77	N	Y	N
NSCLC_14	SNV	TP53	chr17	7577039	C	T	PRO>LEU	300	0.2	N	N	N
NSCLC_15	SNV	EGFR	chr7	55249066	C	T	LEU	788	0.18	N	N	N
NSCLC_15	SNV	EGFR	chr7	55259528	G	A	LEU	862	0.2	N	N	N
NSCLC_15	SNV	EGFR	chr7	55259533	C	A	ALA>GLU	864	0.18	N	N	N
NSCLC_15	SNV	HRAS	chr11	533841	T	G	MET>ARG	72	0.2	N	N	N
NSCLC_15	SNV	HRAS	chr11	533837	C	A	ARG	73	0.2	N	N	N
NSCLC_15	SNV	KEAP1	chr19	10602398	G	A	ASP>ASN	394	0.2	N	N	N
NSCLC_15	SNV	KEAP1	chr19	10602390	C	G	TYR>stop	396	0.2	N	N	N
NSCLC_15	SNV	KRAS	chr12	25398285	G	T	GLY>CYS	12	0.43	N	N	N
NSCLC_15	SNV	KRAS	chr12	25380257	G	T	MET>ILE	67	0.18	N	N	N
NSCLC_15	DEL	TP53	chr17	7579467_7579469	-	TGG	-	73..74	0.2	N	N	N
NSCLC_15	SNV	TP53	chr17	7576886	G	C	LYS>ASN	320	0.2	N	N	N
NSCLC_15	SNV	TP53	chr17	7576884	A	C	LYS>THR	321	0.2	N	N	N
NSCLC_16	SNV	CDKN2A	chr9	21994351	G	T	GLY>CYS	35	0.38	N	N	NA
NSCLC_16	SNV	CDKN2A	chr9	21994358	C	T	ALA	32	0.28	N	N	NA
NSCLC_16	DEL	EGFR	chr7	55259443_55259451	-	TGCACCGCG	-	834..837	0.18	N	N	NA
NSCLC_16	SNV	EGFR	chr7	55259454	C	A	LEU>MET	838	0.19	N	N	NA
NSCLC_16	SNV	EGFR	chr7	55259500	T	G	ILE>SER	853	0.2	N	N	NA
NSCLC_16	SNV	EGFR	chr7	55259507	T	G	ASP>GLU	855	0.2	N	N	NA
NSCLC_16	SNV	EGFR	chr7	55259544	G	C	GLU>GLN	868	0.22	N	N	NA
NSCLC_16	SNV	EGFR	chr7	55259547	T	A	TYR>ASN	869	0.18	N	N	NA
NSCLC_16	SNV	EGFR	chr7	55259549	C	A	TYR>stop	869	0.18	N	N	NA
NSCLC_16	SNV	KEAP1	chr19	10610601	G	C	GLU>GLN	37	0.19	N	N	NA
NSCLC_16	SNV	KEAP1	chr19	10602653	A	T	THR>SER	309	0.21	N	N	NA
NSCLC_16	SNV	KEAP1	chr19	10602625	C	A	PRO>HIS	318	0.35	N	N	NA
NSCLC_16	DEL	KEAP1	chr19	10600398_10600400	-	TTC	-	485..486	0.18	N	N	NA
NSCLC_16	SNV	KEAP1	chr19	10600383	A	C	TYR>SER	491	0.18	N	N	NA
NSCLC_16	SNV	KEAP1	chr19	10600381	C	T	PRO>SER	492	0.18	N	Y	NA
NSCLC_16	SNV	KRAS	chr12	25380295	A	G	ILE>VAL	55	0.18	N	N	NA
NSCLC_16	SNV	KRAS	chr12	25380292	C	A	LEU>ILE	56	0.21	N	N	NA
NSCLC_16	SNV	KRAS	chr12	25380284	A	T	THR	58	0.25	N	N	NA
NSCLC_16	INS	KRAS	chr12	25380286_25380287	-	TCCTTA	-	58	0.21	N	N	NA
NSCLC_16	SNV	KRAS	chr12	25380280	G	A	GLY>SER	60	0.2	N	N	NA
NSCLC_16	SNV	KRAS	chr12	25380279	G	C	GLY>ALA	60	0.57	N	N	NA
NSCLC_16	DEL	KRAS	chr12	25380272_25380277	-	CAAGAG	-	61..62	0.47	N	N	NA
NSCLC_17	SNV	CDKN2A	chr9	21971132	G	T	ARG>LEU	131	0.18	N	N	N
NSCLC_17	SNV	KEAP1	chr19	10602385	C	T	PRO>LEU	398	0.2	N	N	N
NSCLC_17	SNV	KRAS	chr12	25398285	G	T	GLY>CYS	12	0.33	N	N	N
NSCLC_17	SNV	TP53	chr17	7578429	G	C	GLN>HIS	167	0.25	N	N	N
NSCLC_17	SNV	TP53	chr17	7577539	C	T	ARG>TRP	248	0.36	Y	Y	N
NSCLC_18	SNV	EGFR	chr7	55259522	A	A -> T (het)	LYS>ASN	860	0.2	N	N	N
NSCLC_18	SNV	EGFR	chr7	55259533	C	C -> T (het)	ALA>VAL	864	0.2	N	N	N
NSCLC_18	SNV	EGFR	chr7	55259535	G	G -> A (het)	GLU>LYS	865	0.2	N	N	N
NSCLC_18	SNV	EGFR	chr7	55259540	G	G -> A (het)	GLU	866	0.2	N	N	N
NSCLC_18	SNV	ERBB2	chr17	37879827	A	A -> C (het)	ASN>HIS	678	0.18	N	N	N
NSCLC_18	SNV	KEAP1	chr19	10610361	G	G -> C (het)	GLU>GLN	117	0.2	N	N	N
NSCLC_18	SNV	KEAP1	chr19	10600386	A	A -> C (het)	TYR>SER	490	0.2	N	N	N
NSCLC_18	SNV	KEAP1	chr19	10599937	G	G -> C (het)	VAL>LEU	547	0.22	N	N	N
NSCLC_18	SNV	KEAP1	chr19	10599936	T	T -> C (het)	VAL>ALA	547	0.22	N	N	N
NSCLC_18	SNV	KRAS	chr12	25380233	G	G -> T (het)	GLY	75	0.2	N	N	N
NSCLC_18	SNV	KRAS	chr12	25380227	C	C -> G (het)	GLY	77	0.2	N	N	N
NSCLC_18	SNV	KRAS	chr12	25378577	T	T -> A (het)	PHE>ILE	141	0.18	N	N	N
NSCLC_18	SNV	PIK3CA	chr3	178936091	G	A	GLU>LYS	545	0.19	N	Y	N
NSCLC_18	DEL	TP53	chr17	7579358_7579360	-	CCG	-	96	0.2	N	N	N
NSCLC_19	SNV	CDKN2A	chr9	21994245	G	T	ARG>LEU	70	0.18	N	N	NA
NSCLC_19	SNV	EGFR	chr7	55259532	G	T	ALA>SER	864	0.18	N	N	NA
NSCLC_19	SNV	EGFR	chr7	55259533	C	A	ALA>GLU	864	0.18	N	N	NA
NSCLC_19	SNV	HRAS	chr11	534313	T	A	TYR>ASN	4	0.3	N	N	NA
NSCLC_19	SNV	KEAP1	chr19	10610522	C	A	ALA>ASP	63	0.2	N	N	NA
NSCLC_19	SNV	KEAP1	chr19	10610456	A	G	TYR>CYS	85	0.18	N	N	NA
NSCLC_19	DEL	KEAP1	chr19	10610285_10610296	-	ATTCGCCTACAC	-	138..142	0.19	N	N	NA
NSCLC_19	SNV	KEAP1	chr19	10602872	G	A	ASP>ASN	236	0.18	N	N	NA
NSCLC_19	SNV	KEAP1	chr19	10602688	G	T	CYS>PHE	297	0.18	N	N	NA
NSCLC_19	SNV	KEAP1	chr19	10602684	G	T	LYS>ASN	298	0.18	N	N	NA
NSCLC_19	SNV	KEAP1	chr19	10602683	G	C	ASP>HIS	299	0.18	N	N	NA
NSCLC_19	SNV	KEAP1	chr19	10602636	G	A	THR	314	0.21	N	N	NA
NSCLC_19	DEL	KRAS	chr12	25380258_25380266	-	CAGTGCAAT	-	64..67	0.2	N	N	NA
NSCLC_19	SNV	TP53	chr17	7579406	C	T	SER>LEU	94	0.18	N	N	NA
NSCLC_20	SNV	ERBB2	chr17	37879858	C	G	THR>ARG	688	0.2	N	N	N
NSCLC_20	SNV	KEAP1	chr19	10602507	C	G	ASP>GLU	357	0.18	N	N	N
NSCLC_20	SNV	NFE2L2	chr2	178098911	A	G	GLU>GLY	45	0.27	N	N	N
NSCLC_20	SNV	NFE2L2	chr2	178098909	T	G	TYR>ASP	46	0.29	N	N	N
NSCLC_20	SNV	NFE2L2	chr2	178098907	T	A	TYR>stop	46	0.27	N	N	N
NSCLC_20	SNV	NFE2L2	chr2	178098890	A	G	LYS>ARG	52	0.22	N	N	N
NSCLC_20	SNV	PIK3CA	chr3	178936082	G	A	GLU>LYS	542	0.19	N	Y	N
NSCLC_20	SNV	TP53	chr17	7579490	T	A	MET>LYS	66	0.18	N	N	N
NSCLC_20	DEL	TP53	chr17	7579487_7579489	-	GCC	-	66..67	0.18	N	N	N
NSCLC_20	SNV	TP53	chr17	7577539	C	T	ARG>TRP	248	0.29	N	Y	N
NSCLC_21	SNV	ERBB2	chr17	37879851	A	G	LYS>GLU	686	0.2	NA	N	Y
NSCLC_21	SNV	KEAP1	chr19	10602643	A	T	LYS>MET	312	0.18	NA	N	N
NSCLC_21	DEL	KEAP1	chr19	10602640_10602642	-	GCC	-	312..313	0.2	NA	N	N
NSCLC_21	SNV	TP53	chr17	7578440	A	T	LYS>stop	164	0.5	NA	Y	N
NSCLC_22	SNV	KIT	chr4	55593637	A	T	TYR>PHE	568	0.2	N	N	N
NSCLC_22	DEL	PDGFRA	chr4	55152033_55152044	-	GCAACGTCCTCC	-	822..826	0.18	N	N	N
NSCLC_04	SNV	KEAP1	chr19	10610642	G	A	CYS>TYR	23	0.23	N	N	N
NSCLC_04	SNV	KEAP1	chr19	10602476	T	A	CYS>SER	368	0.2	N	N	N
NSCLC_04	DEL	KEAP1	chr19	10602473_10602475	-	GCG	-	368..369	0.18	N	N	N
NSCLC_04	SNV	KEAP1	chr19	10599919	C	T	ARG>TRP	553	0.22	N	N	N
NSCLC_04	SNV	KIT	chr4	55593697	G	A	ARG>LYS	588	0.19	N	N	N
NSCLC_04	SNV	KIT	chr4	55593702	A	G	SER>GLY	590	0.19	N	N	N
NSCLC_04	SNV	NRAS	chr1	115258770	C	G	TYR>stop	4	0.4	N	N	N
NSCLC_04	SNV	NRAS	chr1	115258767	A	C	LYS>ASN	5	0.33	N	N	N
NSCLC_04	SNV	NRAS	chr1	115256510	G	C	MET>ILE	67	0.24	Y	N	N
NSCLC_04	INS	PDGFRA	chr4	55152086_55152087	-	AAG	-	840	0.33	N	N	N
NSCLC_04	SNV	PDGFRA	chr4	55152096	T	C	ILE>THR	843	0.2	N	N	N
NSCLC_04	SNV	PDGFRA	chr4	55152098	A	C	MET>LEU	844	0.2	N	N	N
NSCLC_04	SNV	PTEN	chr10	89711926	T	G	LEU>VAL	182	0.2	Y	N	N
NSCLC_04	SNV	SMAD4	chr18	48593414	T	A	LEU>MET	389	0.2	N	N	N
NSCLC_04	DEL	SMAD4	chr18	48593419_48593421	-	ATG	-	390..391	0.2	N	N	N
NSCLC_04	SNV	SMAD4	chr18	48573625	A	C	LYS>THR	70	0.24	N	N	N
NSCLC_04	SNV	SMAD4	chr18	48573627	T	C	CYS>ARG	71	0.24	N	N	N
NSCLC_04	DEL	SMAD4	chr18	48573629_48573634	-	TGTTAC	-	71..73	0.24	N	N	N
NSCLC_04	SNV	SMAD4	chr18	48573639	C	T	GLN>stop	75	0.27	N	N	N
NSCLC_04	SNV	SMAD4	chr18	48573651	G	T	ASP>TYR	79	0.21	N	N	N
NSCLC_04	SNV	SMAD4	chr18	48573654	G	A	GLY>ARG	80	0.21	N	N	N
NSCLC_04	SNV	TP53	chr17	7578227	G	T	PRO>LEU	82	0.4	N	N	N
NSCLC_04	SNV	TP53	chr17	7577565	A	T	ASN>ILE	239	0.2	N	N	N
NSCLC_04	SNV	TP53	chr17	7577099	G	A	ARG>LYS	280	0.18	N	N	N
